# Supplementary material for: Defined Pig Microbiota with a Potential Protective Effect against Infection with Salmonella Typhimurium
Source: Microorganisms. 2023 Apr 12;11(4):1007. doi: 10.3390/microorganisms11041007 (PMC10146858; doi:10.3390/microorganisms11041007)
Supplement: Supplementary file 1 [file microorganisms-11-01007-s001.zip]

Archive with 1 entries (1 files):
- microorganisms-2302980-supplementary.pdf
